# Supplementary material for: Physiological Impact of Chromatic-Weight Illusions in Augmented Reality: A Comparative sEMG Analysis of Muscle Fatigue and Stability
Source: Sensors (Basel). 2026 Apr 22;26(9):2575. doi: 10.3390/s26092575 (PMC13165667; doi:10.3390/s26092575)
Supplement: Supplementary file 1 [file sensors-26-02575-s001.zip]

Archive with 1 entries (1 files):
- sensors-4210054-supplementary.pdf
